# Supplementary material for: Development and Validation of Artificial Intelligence Prediction of Epicardial Coronary Artery Spasm in Patients Without Obstructive Coronary Artery Disease
Source: Diagnostics (Basel). 2026 Jun 15;16(12):1847. doi: 10.3390/diagnostics16121847 (PMC13298201; doi:10.3390/diagnostics16121847)
Supplement: Supplementary file 1 [file diagnostics-16-01847-s001.zip]

Archive with 1 entries (1 files):
- diagnostics-4287918-supplementary.pdf
